# Supplementary material for: Survival and prognostic determinants of prostate cancer patients in Tikur Anbessa Specialized Hospital, Addis Ababa, Ethiopia: A retrospective cohort study
Source: PLoS One. 2020 Mar 5;15(3):e0229854. doi: 10.1371/journal.pone.0229854 (PMC7058322; doi:10.1371/journal.pone.0229854)
Supplement: S1 Dataset — (ZIP) [file pone.0229854.s002.zip]

Archive with 1 entries (1 files):
- Hamid Y Hassen_Data.dta
